# Supplementary material for: Genome-Wide Association Study Reveals Four Loci for Lipid Ratios in the Korean Population and the Constitutional Subgroup
Source: PLoS One. 2017 Jan 3;12(1):e0168137. doi: 10.1371/journal.pone.0168137 (PMC5207643; doi:10.1371/journal.pone.0168137)
Supplement: S1 Table — Using two search engines, lipid-associated SNPs were searched in the 1-Mb region around rs17445774. SNP positions were represented according to GRCh38.p2. r2 and D' values were calculated by Haploview version 4.2 using two reference genotype data: (1) Japanese from 1000 genome phase 3 data and (2) Han Chinese in Beijing + Japanese from HapMap release #27 data. Genotype data of rs10497847 could not be downloaded from HapMap and 1000 genome data. (XLSX) [file pone.0168137.s003.xlsx]

## Sheet: Supp_Table1
S1 Table. Lipid-associated SNPs in 1Mb around rs17445774
SNP ID	Position on Chr 2	r2 / D'	Lipid trait	P-Value	Search engine	Reference
rs6754400	199558032	0.03 / 0.40 (1)	TC	1.10 × 10-4	GRASP	1
			LDLC	7.10 × 10-4	GRASP	1
rs281787	199919515	0.02 / 1.00 (2)	ApoC3	4.52 × 10-5	PheGenI	2
rs17445774	199994526	-	LDLC	5.20 × 10-3	GRASP	3
			HDLC	2.50 × 10-2	GRASP	3
rs7565480	200004203	0.019 / 1.00 (2)	ApoC3	1.75 × 10-5	PheGenI	2
rs10497847	200081403	-	VLDL	4.06 × 10-5	PheGenI	2
rs7595283	200207381	0.00 / 0.07 (1)	TG	9.10 × 10-4	GRASP	3
rs1729413	200221940	0.02 / 0.45 (2)	LDLC	8.80 × 10-4	GRASP	3
rs1217429	200229428	0.06 / 0.51 (1)	LDLC	8.90 × 10-4	GRASP	3
rs10804097	200240201	0.06 / 0.51 (1)	LDLC	6.80 × 10-4	GRASP	3
rs4673912	200304270	0.07 / 0.69 (1)	TC	6.50 × 10-4	GRASP	4
rs3769461	200357935	0.00 / 0.27 (2)	LDLC	8.90 × 10-4	GRASP	1
rs6722649	200447940	0.00 / 0.32 (2)	LDLC	5.90 × 10-4	GRASP	4
			TC	9.90 × 10-4	GRASP	4
Using two search engines, lipid-associated SNPs were searched in the 1-Mb region around rs17445774. SNP positions were represented according to GRCh38.p2. r2 and D' values were calculated by Haploview version 4.2 using two reference genotype data: (1) Japanese from 1000 genome phase 3 data and (2) Han Chinese in Beijing + Japanese from HapMap release #27 data. Genotype data of rs10497847 could no…
Abbreviations: Chr, chromosome; TC, total cholesterol; LDLC, LDL cholesterol; ApoC3, apolipoprotein C3; HDLC, HDL cholesterol; VLDL, very low-density lipoprotein; TG, triglyceride
References: 1. Teslovich TM, Musunuru K, Smith AV, Edmondson AC, Stylianou IM, Koseki M, et al. Biological, clinical and population relevance of 95 loci for blood lipids. Nature. 2010;466(7307):707-13. 2. Kathiresan S, Manning AK, Demissie S, D'Agostino RB, Surti A, Guiducci C, et al. A genome-wide association study for blood lipid phenotypes in the Framingham Heart Study. BMC Med Genet. 2007;8 S…
